# Supplementary material for: Relationship between GABA-Ergic System and the Expression of Mephedrone-Induced Reward in Rats—Behavioral, Chromatographic and In Vivo Imaging Study
Source: Int J Mol Sci. 2023 Jun 9;24(12):9958. doi: 10.3390/ijms24129958 (PMC10298564; doi:10.3390/ijms24129958)
Supplement: Supplementary file 1 [file ijms-24-09958-s001.zip]

Archive with 1 entries (1 files):
- ijms-2417356-supplementary.pdf
